# Supplementary material for: Circumpapillary Course of Retinal Pigment Epithelium Can Be Fit to Sine Wave and Amplitude of Sine Wave Is Significantly Correlated with Ovality Ratio of Optic Disc
Source: PLoS One. 2015 Apr 7;10(4):e0122191. doi: 10.1371/journal.pone.0122191 (PMC4388545; doi:10.1371/journal.pone.0122191)
Supplement: S1 Dataset — (XLSX) [file pone.0122191.s001.xlsx]

## Sheet: 本解析用
ID	Age	Sex	Height	Weight	modified ovality	ovality	FinalAmplitude	Amplitude1st	Sinusoid r2 1st	Amplitude2nd	Sinusoid r2 2nd	Amplitude HT	Sinusoid r2 HT	ncVA	BCVA	Spherical	Cylinder	SE	IOP	Axial length
1	29	M	180.5	93.4	0.8861	0.8861	56.7356	55.18	0.9939	62.344	0.9927	58.2912	0.9953	0.1	1.5	-3.75	-0.5	-4	14	25.82
2	23	M	178.1	65.5	0.811787	0.811787	21.4996	20.98	0.9733	21.1119	0.9379	22.0192	0.9776	1.5	1.5	0	-1	-0.5	15	24.12
3	25	M	173.6	60.9	0.954545	0.954545	24.4648	27.11	0.9892	23.0696	0.9844	21.8196	0.9932	1	1.5	-0.75	0	-0.75	10	24.1
4	30	M	171	95	0.966926	0.966926	30.292	29.82	0.9903	31.8493	0.9878	30.7641	0.9902	0.03	1.5	-7.25	-0.75	-7.75	15	27.76
5	24	F	153.5	57.3	0.980998	0.980998	19.9684	20.45	0.9736	19.8689	0.9954	19.4869	0.9927	0.03	1.5	-9.5	-1.25	-10.25	19	28.04
6	23	F	159.5	56	0.868421	0.868421	53.6487	53.26	0.9959	51.3164	0.9935	54.0374	0.9985	0.04	1.5	-8.25	-1.25	-9	11	26.93
7	30	M	174.5	68.1	0.734895	0.734895	64.3448	65.43	0.9876	65.37	0.9867	63.2597	0.9895	0.07	1.5	-9	-0.5	-9.25	11	26.91
8	29	M	168.2	55.7	0.868476	0.868476	40.6614	38.69	0.9741	41.9353	0.9958	42.6327	0.9943	0.2	1.5	-1.5	-0.25	-1.75	16	24.54
9	30	M	171.8	65	1	1	24.4654	24.42	0.9843	24.6199	0.9647	24.5107	0.9738	0.3	1.5	-3	-0.5	-3.25	14	25.6
10	23	M	161.8	56.8	0.81	0.81	55.6021	56.33	0.9896	54.7353	0.9916	54.8742	0.9936	0.1	1.5	-2.75	0	-2.75	12	24.32
11	25	M	171	92.5	0.874172	0.874172	41.236	41.44	0.9902	41.205	0.9901	41.0321	0.995	0.15	1.2	-8.75	-2.25	-10	17	27.12
12	27	M	168.5	70.1	0.922353	0.922353	46.9866	46.71	0.9969	45.7016	0.9947	47.2633	0.9978	0.05	2	-7	-1	-7.5	17	26.23
13	23	F	154	46	0.834862	0.834862	60.8365	60.83	0.9982	62.4002	0.9931	60.843	0.9986	0.06	2	-5.75	0	-5.75	12	25.24
14	22	M	157.6	59.25	0.831633	0.831633	43.7656	44.33	0.9841	41.7398	0.978	43.2011	0.9794	0.15	2	-5.25	-1	-5.75	15	26.9
15	22	F	156.6	44.8	0.916667	0.916667	53.3313	53.51	0.9884	54.0582	0.9937	53.1526	0.9926	0.1	1.5	-3	-0.25	-3.25	13	24.96
17	23	F	151.8	57.5	0.938679	0.938679	44.4356	43.41	0.9908	44.0304	0.9977	45.4612	0.9976	0.05	1.5	-6.25	-1	-6.75	19	26.42
19	28	M	173.4	75	0.961538	0.961538	39.3855	38.58	0.9789	39.7723	0.9755	40.191	0.98	0.1	1.5	-4.75	-1.25	-5.5	12	26.13
20	23	M	185	80	0.956522	0.956522	18.7589	17.9	0.9839	19.5551	0.9872	19.6178	0.9855	1.2	1.5	-0.25	-0.5	-0.5	12	24.96
21	23	M	166	60	0.884615	0.884615	25.0083	25.3	0.9903	24.0529	0.9898	24.7165	0.9926	0.1	2	-7	0	-7	15	26.13
22	25	F	160	50.5	0.8	0.8	31.1831	30.54	0.9955	30.4968	0.9887	31.8261	0.9925	0.1	1.5	-2.75	-0.5	-3	14	23.99
23	24	F	163	56	0.841969	0.841969	51.28	50.7	0.9966	50.4896	0.9627	51.8599	0.9863	0.05	1.5	-6.5	-1.75	-7.5	12	27.06
25	26	M	167.8	52.5	0.900339	0.900339	15.1962	14.97	0.8471	15.5332	0.7914	15.4224	0.8346	0.04	1.5	-9	-0.75	-9.5	11	26.48
26	24	F	153.5	58.75	0.898148	0.898148	34.9792	34.05	0.9945	33.5807	0.9916	35.9084	0.997	0.08	1.5	-3.75	-0.25	-4	16	24.3
27	36	F	166.5	55	0.913043	0.913043	4.77461	5.96	0.7677	6.97056	0.8695	3.58921	0.9086	0.6	1.2	4.75	-0.75	4.5	12	22.3
28	32	F	165	52.5	0.911067	0.911067	14.8355	15.73	0.9723	12.8214	0.9594	13.9409	0.9793	1.5	1.5	0.5	0	0.5	9	22.89
29	24	M	170.8	67.6	0.947368	0.947368	29.6404	28.34	0.9851	28.0306	0.9913	30.9408	0.995	0.4	1.5	-1	-0.5	-1.25	15	25.01
30	29	F	160.3	65.6	0.875	0.875	30.2631	27.77	0.9881	27.9128	0.9909	32.7562	0.9874	0.07	1.2	-3.75	-0.25	-4	13	25.98
31	28	M	180.5	67.5	1	1	12.348	12.81	0.9158	12.468	0.8779	11.8859	0.8529	0.06	1.5	-5.5	-1.25	-6.25	12	26.8
32	23	F	156.3	43	0.956522	0.956522	16.2366	15.91	0.9839	16.5755	0.9288	16.5632	0.9866	1.5	1.5	0.5	0	0.5	11	22.38
33	24	F	168.9	53	0.704918	0.704918	80.7655	79.56	0.9957	78.9973	0.9957	81.9709	0.994	0.07	1.5	-5.5	-1.5	-6.25	14	26.5
34	24	M	173.5	67.05	0.961538	0.961538	21.175	19.76	0.9927	22.5891	0.9921	22.5901	0.993	0.15	1.5	-2.25	-0.5	-2.5	12	25.58
35	33	M	164.4	58.5	1.17647	0.85	41.8998	42.17	0.9948	42.7982	0.9936	41.6295	0.9957	0.1	1.5	-4.75	-0.25	-5	17	24.91
37	25	M	171	60	0.904762	0.904762	47.908	47.92	0.998	48.6713	0.998	47.896	0.998	0.08	1.5	-5.75	-0.25	-6	17	25.97
38	38	M	172	72	0.880435	0.880435	34.329	34.68	0.9977	34.864	0.9981	33.9779	0.9908	0.06	1.5	-6.25	-0.5	-6.5	16	25.34
39	25	F	156	47	0.809524	0.809524	51.8746	50.51	0.998	52.4004	0.9921	53.2391	0.994	0.1	1.5	-4	-1.25	-4.75	13	24.17
40	25	F	162	53	0.808458	0.808458	62.3397	62.35	0.9976	60.9826	0.9926	62.3295	0.9935	0.03	1.5	-7.75	-1.25	-8.5	14	26.31
41	26	M	168.4	62.45	0.691358	0.691358	56.4322	56.79	0.9983	55.7508	0.9955	56.0743	0.9969	0.15	1.5	-2.5	-0.5	-2.75	14	25.55
42	24	M	170.4	75.4	0.844298	0.844298	42.5058	42.36	0.9948	43.5989	0.9957	42.6516	0.9972	1	1.5	-1	-0.25	-1.25	18	25.43
43	24	M	171.5	67.5	0.954545	0.954545	30.8402	30.4	0.9801	31.7118	0.9634	31.2804	0.985	0.7	1.5	-1.25	-0.5	-1.5	12	24.97
44	29	M	168.6	68.5	0.706522	0.706522	69.241	68.94	0.993	67.1423	0.996	69.5419	0.9954	0.05	1.5	-5.75	-1	-6.25	14	26.41
45	33	M	172.6	57.2	1	1	13.0654	12.86	0.8473	14.2617	0.8858	13.2708	0.8603	0.3	1.5	-0.25	-1.25	-1	13	24.62
46	22	M	162.5	47.15	0.769767	0.769767	74.7518	75.04	0.9964	75.3465	0.9972	74.4637	0.9974	0.2	1.5	-0.75	-1	-1.25	11	25.76
47	25	M	177.5	67.8	0.760085	0.760085	60.2032	61.36	0.9709	58.9349	0.9746	59.0465	0.9779	0.07	1.5	-5.5	-1.25	-6.25	14	25.79
48	26	M	183.3	74.5	0.962963	0.962963	15.1461	15.15	0.9748	14.976	0.9697	15.1422	0.9637	1.5	1.5	0.25	-0.25	0.25	14	24.45
49	25	M	170	60	0.757282	0.757282	75.0379	74.35	0.9986	75.0441	0.9982	75.7258	0.9959	0.04	1.5	-7	-0.5	-7.25	14	26.16
50	22	F	152.7	45.7	0.791667	0.791667	73.3519	73.2	0.9967	71.3267	0.9934	73.5037	0.9967	0.04	1.5	-5.25	-0.75	-5.75	15	24.92
51	22	M	170	53.1	1	1	27.6584	26.35	0.9707	29.2175	0.9758	28.9668	0.9627	0.04	1.5	-8	0	-8	14	27.08
52	24	M	174.7	74.5	1.11241	0.898947	8.79578	7.51	0.5662	8.95485	0.6608	10.0816	0.5376	0.06	1.5	-6	-0.5	-6.25	12	27.24
53	28	F	162	59	1.17211	0.85316	9.60038	10.13	0.8507	12.1935	0.6468	9.07076	0.9517	0.08	1.5	-7	-0.75	-7.5	15	26.11
54	29	M	180	65	1.42351	0.702489	15.503	16.06	0.8968	16.0051	0.9395	14.946	0.906	0.03	1.2	-12.25	-1.25	-13	16	30.42
55	23	M	175.2	72.95	0.870968	0.870968	38.0868	38.03	0.9932	37.8976	0.9835	38.1435	0.9908	0.1	1.5	-3.5	0	-3.5	12	27.27
56	23	M	167.5	65	0.916667	0.916667	16.3646	13.53	0.8787	16.9594	0.9622	19.1991	0.9648	1.2	1.5	-0.75	-0.75	-1.25	12	24.17
57	25	M	165.5	58.1	0.947368	0.947368	41.193	40.58	0.9951	43.4219	0.9929	41.806	0.989	0.2	1.5	-2.75	-2	-3.75	15	24.33
58	22	M	181.5	68.4	0.974584	0.974584	6.69853	6.68	0.503	6.40788	0.5417	6.71706	0.498	0.15	1.2	-4.5	-0.75	-5	14	26.19
59	27	M	163.5	68	0.774755	0.774755	65.0415	66.28	0.9988	66.0908	0.9992	63.8029	0.9922	0.07	1.5	-7.75	-1.5	-8.5	16	26.25
60	33	M	172.5	58.9	0.801153	0.801153	38.5861	37.83	0.9681	40.2952	0.9902	39.3422	0.9839	0.05	1.5	-6	-0.75	-6.5	13	27.39
61	35	F	161.4	67	0.950789	0.950789	30.0751	29.82	0.9534	32.9566	0.965	30.3302	0.9762	0.04	1.5	-7.25	-0.75	-7.75	16	25.91
63	23	M	170	64	0.757055	0.757055	60.2776	59.35	0.9929	60.0377	0.9967	61.2052	0.9959	0.04	1.5	-8	-1	-8.5	12	27.31
64	25	M	170.6	69.5	0.871285	0.871285	10.5003	9.34	0.7654	9.87571	0.7102	11.6606	0.714	0.7	1.5	-0.75	0	-0.75	16	24.61
65	40	M	185.5	86	0.960398	0.960398	14.321	15.3	0.9321	12.3596	0.948	13.342	0.9439	1.5	1.5	-0.25	-0.25	-0.5	17	25.13
66	24	M	181.3	71.5	0.842084	0.842084	45.5437	42.85	0.9387	44.2583	0.9917	48.2375	0.992	0.03	1.5	-9.5	0.75	-10	13	27.78
67	24	M	178.5	75.5	0.954214	0.954214	35.7727	35.58	0.9666	36.9096	0.9971	35.9654	0.9961	1.5	1.5	0.25	-1	-0.25	12	22.87
68	22	F	152	42.7	1.09548	0.912838	47.7126	47.7	0.9924	47.4173	0.9936	47.7253	0.9963	0.4	1.5	-2	-1.5	-2.75	17	23.2
69	23	M	171	58	0.863931	0.863931	58.1738	56.52	0.9805	55.5462	0.9718	59.8275	0.986	0.06	1.5	-8	-1	-8.5	15	27.33
70	22	M	167	84.5	0.726115	0.726115	65.7819	66.68	0.9945	65.1886	0.9983	64.8839	0.9982	0.07	1.5	-3.25	-1.5	-4	12	25.36
71	24	M	173	50.7	0.775106	0.775106	37.9552	37.6	0.9876	37.2065	0.9959	38.3104	0.995	0.08	1.5	-4.25	-1	-4.75	16	24.2
72	24	F	149.5	58	0.901597	0.901597	32.1121	30.28	0.96	32.5798	0.9843	33.9442	0.9806	1.2	1.5	0.25	-0.75	-0.25	17	23.81
73	24	M	160.2	55.9	0.923904	0.923904	62.6962	63.8	0.9938	61.4087	0.9953	61.5924	0.9984	0.15	1.5	-1.75	0	-1.75	16	24.82
74	24	M	177.5	60.8	0.89313	0.89313	23.3143	21.89	0.9504	26.3409	0.9931	24.7386	0.9858	1.2	1.5	-0.25	-0.5	-0.5	12	23.22
75	22	M	167	58.5	0.968293	0.968293	36.0281	35.26	0.9778	37.9935	0.9958	36.7961	0.9941	0.04	1.5	-5.5	-1.25	-6.25	13	24.69
76	23	M	178.5	74.5	1.11111	0.9	13.0777	11.16	0.868	14.2103	0.868	14.9953	0.9208	1.5	1.5	-0.75	0	-0.75	8	24.47
77	22	F	160	51	0.923913	0.923913	50.7473	49.68	0.9879	52.6277	0.9972	51.8147	0.9968	0.07	1.5	-5.5	-1.25	-6.25	16	24.62
78	25	F	158	56	0.844396	0.844396	46.4601	47.51	0.9987	45.5839	0.9956	45.4102	0.9964	0.2	1.2	-3.75	-2.5	-5	17	24.23
79	26	F	150	46	0.778562	0.778562	33.8894	35	0.9782	31.3195	0.9745	32.7789	0.9844	0.05	1.5	-6.5	-1.25	-7.25	13	26.91
80	23	M	172	62	0.958843	0.958843	33.3467	29.01	0.9062	38.1731	0.9874	37.6833	0.9927	1.5	2	-0.5	-0.25	-0.75	13	23.99
81	23	M	173.6	72.8	0.9522	0.9522	22.751	22.23	0.9876	22.3284	0.9956	23.2721	0.9928	0.05	1.5	-5.75	-1.25	-6.5	16	27.37
82	23	F	156.3	45.9	0.726665	0.726665	24.8822	23.93	0.994	25.4297	0.9917	25.8344	0.9908	0.06	1.5	-5	-0.5	-5.25	13	25.75
83	22	F	150.1	47.45	0.808687	0.808687	40.77	38.94	0.9656	43.4036	0.994	42.6	0.988	0.03	1.5	-7.25	0	-7.25	15	25.21
84	35	M	173.1	65.3	0.796052	0.796052	20.5935	20.61	0.995	23.4485	0.9482	20.577	0.9894	1.5	1.5	-0.25	-0.5	-0.5	15	23.98
86	30	M	176	75.8	0.958358	0.958358	32.4534	30.87	0.9645	36.3725	0.9724	34.0369	0.9719	0.8	1.5	-1.5	0	-1.5	12	24.22
87	23	M	173.2	64.7	1.11167	0.89955	31.8921	31.63	0.9751	32.6359	0.9858	32.1542	0.9839	0.03	1.5	-9.5	-1	-10	15	28.57
90	24	M	170.1	67.1	1.10667	0.903612	17.6902	17.59	0.9562	19.0022	0.9796	17.7905	0.9706	1.5	1.5	0	0	0	13	24.57
91	23	F	161	58.5	0.785687	0.785687	48.1377	47.51	0.9965	49.9118	0.9915	48.7653	0.9958	0.2	1.5	-2.25	-0.75	-2.75	19	24.6
92	27	M	175.3	74.9	1.02126	0.979184	31.8922	32.33	0.9731	32.9264	0.9742	31.4545	0.9797	0.04	1	-7.5	0	-7.5	14	27.52
93	31	M	170.5	66	0.971638	0.971638	10.2567	11.26	0.9016	9.97821	0.8625	9.25339	0.9186	0.2	1.5	0	-1.5	-0.75	12	23.94
94	24	F	157.1	45.4	0.813005	0.813005	39.7002	39.69	0.9991	42.2842	0.9982	39.7104	0.9937	0.06	1.5	-5.25	-1.75	-6.25	14	25.45
95	24	M	171.2	82.3	0.819275	0.819275	42.482	41.97	0.9951	42.415	0.9891	42.994	0.9929	0.09	1.5	-3.5	-0.75	-4	15	25.57
96	28	M	175	65	0.824072	0.824072	29.8208	29.15	0.9872	28.8567	0.9886	30.4915	0.9869	1.2	1.5	-1	-1.5	-1.75	10	24.75
97	25	M	168	75	0.948569	0.948569	14.9555	14.41	0.9366	14.449	0.9444	15.501	0.9702	0.1	1.5	-4	-2.25	-5.25	13	25.65
98	24	M	174	62.2	0.991566	0.991566	24.1793	24.09	0.991	25.0723	0.9934	24.2687	0.9929	1.5	1.5	0.25	-0.75	-0.25	11	24.38
99	24	M	174	68.9	0.917468	0.917468	25.016	24.58	0.9749	25.6209	0.9877	25.4519	0.9827	0.08	1.5	-5.5	-2.5	-6.75	10	26.08
100	25	M	165.4	52.9	0.850366	0.850366	59.1667	58.84	0.9984	60.0597	0.9971	59.4933	0.9966	0.08	1.5	-3	-2.5	-4.25	11	25.05
101	31	M	171	73	1.04348	0.958333	13.8416	13.71	0.9188	13.7533	0.9075	13.9732	0.886	0.1	1.2	-9.5	-0.5	-9.75	13	27.28
102	24	F	153.3	45.15	0.954925	0.954925	54.8642	53.82	0.9638	58.6834	0.9962	55.9083	0.992	0.05	1.5	-11.5	-0.75	-12	11	26.59
103	24	M	170	60.6	0.895652	0.895652	36.7015	34.75	0.9814	38.4738	0.9952	38.6529	0.9957	0.06	1.5	-5.25	-1	-5.75	15	25.68
104	24	M	173.6	68	0.944584	0.944584	53.3198	52.95	0.9977	50.6263	0.9965	53.6897	0.9957	0.07	1	-5.25	-3.75	-7.25	16	25.63
105	23	M	173	79.5	0.957447	0.957447	38.9833	38.03	0.9814	38.8575	0.9922	39.9366	0.9947	0.04	1.5	-13	-2.5	-14.25	14	27.38
106	24	F	156.2	46.5	0.925345	0.925345	44.8546	43.25	0.9863	45.7354	0.9919	46.4591	0.993	0.1	1.5	-3.5	-2	-4.5	14	23.47
107	26	M	179	70.9	1.02988	0.970985	22.7124	22.22	0.9437	22.6541	0.9632	23.2048	0.9697	0.04	1.2	-10	-1	-10.5	15	28.16
109	24	M	175.5	80.5	0.91176	0.91176	19.8102	19.31	0.9693	21.2137	0.9702	20.3103	0.9571	0.5	1.5	-1.25	-0.5	-1.5	16	24.73
110	28	M	173.7	63.6	0.701108	0.701108	27.1468	26.99	0.9932	27.2211	0.9911	27.3037	0.9937	0.03	1.5	-12.75	-0.5	-13	10	28.57
111	28	M	166.9	64.4	0.837832	0.837832	49.4768	49.79	0.994	49.627	0.9929	49.1636	0.9901	0.4	1.5	-6.5	-0.25	-6.75	15	26.04
112	30	M	175.5	74.9	0.855021	0.855021	36.8683	35.64	0.9814	38.0221	0.9967	38.0965	0.9949	0.05	1.2	-8	-1	-8.5	15	27.39
113	23	F	161.6	53	0.890317	0.890317	24.3931	24.06	0.9473	25.3957	0.9891	24.7262	0.9938	1.2	1.5	-0.75	0	-0.75	17	24.43
114	38	M	174	71.9	0.691834	0.691834	36.9454	36.38	0.9796	38.1804	0.9923	37.5109	0.9969	0.05	1.5	-6.5	-3	-8	15	26.11
115	24	M	175.4	82.6	0.887015	0.887015	31.6236	30.22	0.9852	33.2594	0.9867	33.0272	0.9794	0.6	1.5	-1.75	-0.5	-2	14	24.31
116	24	F	160.4	49.4	0.726098	0.726098	37.8351	37.21	0.9954	37.6026	0.9963	38.4602	0.9958	0.09	1.5	-3.25	-1	-3.75	10	24.93
117	37	F	165.5	60	0.94242	0.94242	32.1581	31.3	0.9904	30.4714	0.9955	33.0162	0.995	1.5	1.5	-0.5	0	-0.5	12	23.01
118	23	F	157.2	50.5	0.830189	0.830189	51.6058	51.79	0.9989	51.6966	0.9991	51.4216	0.9984	0.08	1.5	-3.25	0	-3.25	11	23.45
119	24	M	161	59	0.844332	0.844332	34.5369	34.11	0.9871	33.6731	0.9818	34.9638	0.9915	0.04	1.5	-6	-1	-6.5	14	26.36
120	23	M	174	79	0.943396	0.943396	23.649	23.92	0.9851	24.1336	0.9727	23.3781	0.9672	1.5	1.5	0.25	-0.75	-0.25	12	23.61
121	25	F	157	59	0.906737	0.906737	30.8214	29.46	0.9787	31.7344	0.9935	32.1829	0.9924	0.04	1.5	-7.25	-3.25	-9	13	26.65
122	28	M	171.9	119	0.775457	0.775457	28.7123	28.81	0.9898	27.344	0.9905	28.6146	0.9827	0.08	1.5	-6.75	-1.25	-7.5	15	25.23
123	26	F	160	52	0.867528	0.867528	43.7236	42.99	0.9943	42.6749	0.9956	44.4571	0.9977	1.5	1.5	-0.75	-0.25	-1	14	22.96
124	25	F	159.6	48	0.945981	0.945981	39.1642	39.44	0.9813	38.8457	0.987	38.8884	0.9821	0.5	1.5	-1.75	-1.5	-2.5	15	22.43
125	28	M	176	71.8	0.849716	0.849716	23.8917	24.22	0.9845	23.9523	0.9771	23.5634	0.9721	0.3	1.5	-2.75	0	-2.75	10	24.87
126	39	F	157	48.45	0.937743	0.937743	31.5998	31.43	0.9891	30.9867	0.9858	31.7696	0.991	0.1	1.5	-3.5	-1.5	-4.25	10	23.86
127	35	F	164	58	0.711902	0.711902	50.011	50.59	0.9988	50.7707	0.9966	49.432	0.998	0.3	1.5	-3.5	-0.75	-4	18	24.4
128	25	F	158.2	55.5	0.596125	0.596125	66.1081	65.63	0.9918	65.5304	0.9826	66.5862	0.988	0.15	2	-5.75	-0.75	-6.25	14	25.35
129	24	M	168	62	0.79678	0.79678	46.225	46.43	0.9977	47.8813	0.9933	46.0199	0.9986	0.2	1.2	-1.75	-1	-2.25	15	24.4
130	23	M	171.1	63	0.988532	0.988532	21.3574	20.95	0.9366	21.8199	0.9573	21.7647	0.9676	0.7	1.5	-1	0	-1	12	24.36
131	25	M	180	71.5	0.938342	0.938342	26.4831	26.07	0.9898	25.7782	0.9737	26.8962	0.9901	0.08	1.5	-4.25	-0.25	-4.5	10	25.77
132	23	M	169	62.3	0.757614	0.757614	73.1129	73.86	0.9993	70.6221	0.9985	72.3659	0.994	0.07	1.5	-2.5	-1	-3	13	24.93
133	25	F	166.6	58.4	0.923187	0.923187	36.0308	35.59	0.9929	37.6388	0.9914	36.4716	0.9698	0.09	1.5	-3.5	0	-3.5	20	24.79
134	36	M	166.7	69.8	0.844326	0.844326	19.5401	18.67	0.9673	18.6199	0.9768	20.4101	0.9808	0.1	1.5	-3	-0.75	-3.5	18	25.99
135	23	F	153.7	48.5	0.814733	0.814733	75.8366	75.96	0.9979	72.7638	0.9959	75.7132	0.9979	0.08	1.5	-5.5	-0.25	-5.75	14	24.93
